# Supplementary material for: In Situ Growth of W2C/WS2 with Carbon-Nanotube Networks for Lithium-Ion Storage
Source: Nanomaterials (Basel). 2022 Mar 18;12(6):1003. doi: 10.3390/nano12061003 (PMC8953370; doi:10.3390/nano12061003)
Supplement: Supplementary file 1 [file nanomaterials-12-01003-s001.zip]

Archive with 1 entries (1 files):
- nanomaterials-1620364-supplementary.pdf
